# Supplementary material for: From hybridization theory to microarray data analysis: performance evaluation
Source: BMC Bioinformatics. 2011 Dec 2;12:464. doi: 10.1186/1471-2105-12-464 (PMC3267830; doi:10.1186/1471-2105-12-464)
Supplement: Additional file 1 — HG-U133Plus2-medianpolish-comp. HG-U133Plus2-medianpolish-comp.xls summarizes the performances of affyILM with the transposed medianpolish on the HG-U133 Plus 2 arrays (Tissue mixture correlation study). [file 1471-2105-12-464-S1.XLS]

## Sheet: Feuille1
Method	Summarization	Data	Differential expression	mix2.mix8	mix3.mix7	mix4.mix6	mix1.mix6	mix4.mix9	mix1.mix4	mix6.mix9	mix1.mix5a	mix5a.mix9	mix1.mix5b	mix5b.mix9	mix1.mix5c	mix5c.mix9
affyILM (Extended Langmuir Isotherm)	Average Difference	Raw	Student t-test	0.729806	0.693425	0.567011	0.813001	0.805436	0.541411	0.505934	0.624943	0.669482	0.719923	0.754307	0.691321	0.683687
			Window t-test	0.828492	0.833146	0.719125	0.87343	0.902959	0.601631	0.645543	0.712001	0.766769	0.790813	0.850559	0.759122	0.801282
			Regularized t-test	0.74698	0.807599	0.666473	0.839712	0.887011	0.560145	0.606986	0.724473	0.724039	0.776831	0.820406	0.757505	0.769279
		Scaled	Student t-test	0.717406	0.686732	0.561143	0.755452	0.803132	0.480004	0.572812	0.633357	0.716537	0.634256	0.7275	0.661325	0.736504
			Window t-test	0.846533	0.830434	0.729734	0.862402	0.894814	0.55952	0.684038	0.725783	0.807506	0.743863	0.834662	0.739439	0.825987
			Regularized t-test	0.809587	0.790273	0.66928	0.825184	0.865661	0.494431	0.628827	0.677928	0.760437	0.693006	0.7941	0.689522	0.778688
	Li-Wong MBEI	Raw	Student t-test	0.712223	0.693924	0.574009	0.781587	0.772994	0.534663	0.451136	0.612539	0.679782	0.690254	0.739475	0.692669	0.665622
			Window t-test	0.807605	0.816466	0.720416	0.836449	0.8639	0.584405	0.615667	0.691723	0.768303	0.766784	0.833082	0.746059	0.785021
			Regularized t-test	0.725154	0.786109	0.673221	0.807248	0.843002	0.543342	0.578769	0.680976	0.742181	0.741546	0.813913	0.734598	0.765983
		Scaled	Student t-test	0.677223	0.651312	0.520054	0.681825	0.730633	0.427582	0.535215	0.567771	0.652148	0.54321	0.671883	0.595189	0.666417
			Window t-test	0.80929	0.79413	0.704738	0.802053	0.832134	0.51189	0.661505	0.66077	0.757121	0.674638	0.790743	0.672038	0.766657
			Regularized t-test	0.767208	0.746796	0.632881	0.764057	0.796183	0.460543	0.613289	0.621788	0.707711	0.623796	0.752415	0.628847	0.711298
	1-Step Tukey-Biweight	Raw	Student t-test	0.784581	0.743524	0.637246	0.84992	0.842253	0.61103	0.514888	0.661845	0.714835	0.772151	0.793677	0.755498	0.711845
			Window t-test	0.856476	0.862723	0.772653	0.898372	0.923797	0.653727	0.676504	0.733171	0.798831	0.83072	0.885828	0.795892	0.830553
			Regularized t-test	0.778577	0.848781	0.741082	0.874416	0.91183	0.615522	0.64811	0.74176	0.768475	0.817206	0.865047	0.800287	0.813025
		Scaled	Student t-test	0.759868	0.728383	0.611564	0.780726	0.828417	0.535935	0.628925	0.652812	0.735309	0.657748	0.755078	0.708472	0.771131
			Window t-test	0.872383	0.855884	0.782886	0.885805	0.91511	0.608565	0.73911	0.741227	0.832156	0.770605	0.860414	0.772758	0.854839
			Regularized t-test	0.861697	0.839743	0.744893	0.865551	0.898697	0.549032	0.692485	0.704663	0.801211	0.733593	0.833767	0.741642	0.821906
	Median	Raw	Student t-test	0.73056	0.69236	0.568457	0.813203	0.806304	0.537025	0.508571	0.61938	0.670738	0.717207	0.75569	0.687899	0.684815
			Window t-test	0.830267	0.83054	0.722354	0.874907	0.903058	0.593122	0.648958	0.701765	0.770669	0.786341	0.852192	0.752875	0.803699
			Regularized t-test	0.764413	0.810045	0.681081	0.847513	0.889043	0.552606	0.612319	0.704771	0.737588	0.771656	0.829329	0.748393	0.779006
		Scaled	Student t-test	0.717188	0.685328	0.562067	0.756087	0.803304	0.477194	0.573926	0.629855	0.71678	0.632582	0.728478	0.658888	0.736536
			Window t-test	0.847225	0.829348	0.732637	0.86344	0.895505	0.552686	0.685501	0.71941	0.809419	0.741067	0.836066	0.736511	0.827455
			Regularized t-test	0.819803	0.798797	0.683017	0.831648	0.871462	0.495086	0.637557	0.680099	0.773906	0.69813	0.80469	0.696998	0.789306
	Medianpolish	Raw	Student t-test	0.845204	0.809133	0.725744	0.875041	0.882538	0.703402	0.518144	0.697814	0.76425	0.822236	0.830725	0.79576	0.74049
			Window t-test	0.914722	0.901658	0.845012	0.918411	0.941104	0.731517	0.697622	0.746145	0.833354	0.866643	0.911328	0.824155	0.864207
			Regularized t-test	0.904075	0.893394	0.858148	0.928584	0.938475	0.741513	0.701397	0.753104	0.845164	0.878888	0.904876	0.829061	0.873728
		Scaled	Student t-test	0.8015	0.774737	0.664819	0.794891	0.825523	0.560873	0.649927	0.649206	0.72929	0.663188	0.758176	0.713776	0.762067
			Window t-test	0.91404	0.897226	0.847056	0.900829	0.918213	0.671793	0.78413	0.76238	0.842747	0.797475	0.872646	0.796659	0.870913
			Regularized t-test	0.927232	0.906549	0.857726	0.9131	0.935579	0.648347	0.802485	0.759481	0.864235	0.793842	0.893228	0.806765	0.895494
MAS 5.0	1-Step Tukey-Biweight	Background Corrected	Student t-test	0.712287	0.674189	0.537258	0.742207	0.817373	0.452915	0.579185	0.542547	0.696497	0.618868	0.749529	0.604716	0.72926
			Window t-test	0.833793	0.808901	0.694458	0.854828	0.89412	0.510937	0.657942	0.624329	0.77538	0.713286	0.832374	0.680833	0.805242
			Regularized t-test	0.831843	0.786328	0.683984	0.84644	0.878812	0.45256	0.612185	0.574495	0.770829	0.686358	0.830785	0.646146	0.783924
		Background Corrected + Normalized	Student t-test	0.796483	0.786204	0.689324	0.834393	0.858806	0.615571	0.688698	0.77941	0.819648	0.783602	0.823937	0.78629	0.827761
			Window t-test	0.885098	0.875674	0.788516	0.899508	0.919461	0.656395	0.73464	0.837958	0.875486	0.842619	0.8822	0.84196	0.880802
			Regularized t-test	0.887022	0.876084	0.771741	0.890297	0.911864	0.613187	0.710454	0.823588	0.862328	0.826599	0.871904	0.825133	0.866705
		PM-only	Student t-test	0.720204	0.698725	0.560196	0.773339	0.848877	0.518534	0.592911	0.574532	0.71727	0.678351	0.797169	0.620064	0.725928
			Window t-test	0.816254	0.821633	0.715737	0.871231	0.925209	0.591584	0.688782	0.661523	0.800007	0.770116	0.879474	0.681694	0.804501
			Regularized t-test	0.764892	0.769605	0.669034	0.844913	0.899389	0.520898	0.615336	0.599788	0.772818	0.729721	0.863618	0.623039	0.755363
		PM-only + Normalized	Student t-test	0.837065	0.823545	0.733096	0.85618	0.890067	0.660955	0.747196	0.770495	0.835448	0.789152	0.854751	0.824464	0.863773
			Window t-test	0.909444	0.901135	0.828715	0.918263	0.939917	0.694181	0.792245	0.819294	0.878248	0.848068	0.905002	0.863866	0.90625
			Regularized t-test	0.904008	0.890257	0.790411	0.905562	0.922067	0.636855	0.749806	0.79139	0.847867	0.819809	0.882096	0.840502	0.873013
Plier	Plier	Raw	Student t-test	0.734917	0.706146	0.560697	0.754199	0.817708	0.566598	0.561092	0.635369	0.697053	0.70575	0.764339	0.673656	0.713222
			Window t-test	0.824427	0.80114	0.695908	0.831839	0.869236	0.601884	0.634119	0.668724	0.740811	0.763171	0.816177	0.702166	0.769056
			Regularized t-test	0.818608	0.79518	0.695097	0.851016	0.874474	0.650161	0.636005	0.713628	0.719953	0.803772	0.809355	0.728479	0.748745
dChip	Li-Wong MBEI	PM-only + Normalized	Student t-test	0.819145	0.810307	0.702033	0.808373	0.85801	0.629117	0.732804	0.726838	0.797084	0.713105	0.812242	0.778149	0.821759
			Window t-test	0.883964	0.86851	0.792433	0.856744	0.892221	0.634219	0.756699	0.729006	0.815096	0.740043	0.835777	0.786415	0.850272
			Regularized t-test	0.878417	0.862164	0.731002	0.845389	0.878387	0.576674	0.730076	0.698395	0.777867	0.70053	0.808703	0.768303	0.808477
	Li-Wong MBEI	Normalized	Student t-test	0.795404	0.794987	0.715528	0.801375	0.838381	0.591055	0.706301	0.738423	0.799961	0.728024	0.811453	0.740353	0.802486
			Window t-test	0.859046	0.853621	0.79331	0.844787	0.870509	0.607654	0.72966	0.760854	0.824974	0.759852	0.838601	0.766622	0.834428
			Regularized t-test	0.843512	0.838937	0.754197	0.831787	0.857203	0.542603	0.706348	0.732333	0.806805	0.727998	0.822942	0.741783	0.806707
qFARMS	FARMS	Normalized (Quantile)	Student t-test	0.811222	0.803798	0.715609	0.80561	0.846102	0.647355	0.712729	0.733872	0.791509	0.734289	0.809477	0.77193	0.813512
			Window t-test	0.847741	0.837719	0.726523	0.808706	0.84407	0.53907	0.636343	0.692676	0.772874	0.700032	0.788921	0.711381	0.781985
			Regularized t-test	0.892895	0.886767	0.768251	0.852417	0.890469	0.559509	0.69012	0.756841	0.830033	0.746439	0.842337	0.761913	0.828749
lFARMS		Normalized (cyclic LOESS)	Student t-test	0.808402	0.788323	0.696126	0.787175	0.840286	0.620839	0.641811	0.720238	0.733832	0.721376	0.782287	0.757162	0.798515
			Window t-test	0.851597	0.835288	0.725699	0.806415	0.841248	0.536221	0.596702	0.682609	0.719893	0.696124	0.764447	0.696447	0.774058
			Regularized t-test	0.892085	0.880294	0.75088	0.829843	0.887302	0.515624	0.659735	0.685399	0.784907	0.683769	0.821681	0.724116	0.831512
RMA	Median-polish	Normalized (Quantile)	Student t-test	0.832451	0.822365	0.728342	0.819513	0.858015	0.645054	0.72363	0.752069	0.805344	0.754901	0.820787	0.780918	0.815642
			Window t-test	0.917667	0.911753	0.85419	0.901482	0.920447	0.714225	0.789644	0.818134	0.864594	0.835456	0.884853	0.841226	0.878728
			Regularized t-test	0.932168	0.927335	0.867769	0.917564	0.934545	0.730858	0.788998	0.838554	0.875451	0.857191	0.898395	0.855113	0.885624
GCRMA	Median-polish	Raw	Student t-test	0.853962	0.837535	0.758356	0.828626	0.891908	0.570792	0.71724	0.488392	0.780014	0.606494	0.836587	0.693418	0.831131
			Window t-test	0.896811	0.884616	0.838354	0.895636	0.91631	0.623243	0.751177	0.565786	0.798778	0.683595	0.855633	0.726687	0.846203
			Regularized t-test	0.910989	0.898704	0.856813	0.912869	0.930054	0.658033	0.757888	0.598844	0.79648	0.71131	0.86489	0.758241	0.844243
	Median-polish	Normalized	Student t-test	0.866801	0.860853	0.797526	0.864017	0.889708	0.67512	0.751508	0.816353	0.860079	0.814294	0.862396	0.811405	0.857397
			Window t-test	0.923421	0.918192	0.862361	0.904816	0.924687	0.693169	0.777091	0.845248	0.884501	0.848624	0.893522	0.840056	0.885967
			Regularized t-test	0.942813	0.93979	0.889462	0.922548	0.945794	0.706385	0.792446	0.865823	0.907098	0.870087	0.918421	0.858114	0.907417

## Sheet: Feuille1_2
Method	Summarization	Data	Differential expression	mix2.mix8	mix3.mix7	mix4.mix6	mix1.mix6	mix4.mix9	mix1.mix4	mix6.mix9	mix1.mix5a	mix5a.mix9	mix1.mix5b	mix5b.mix9	mix1.mix5c	mix5c.mix9
affyILM (Extended Langmuir Isotherm)	Medianpolish	Raw	Student t-test	0.791645	0.750286	0.669984	0.843557	0.83804	0.627368	0.47215	0.654384	0.729377	0.768201	0.786154	0.766784	0.699945
			Window t-test	0.861281	0.86035	0.805609	0.88688	0.906314	0.660109	0.673238	0.722713	0.81047	0.822192	0.883112	0.802069	0.831816
			Regularized t-test	0.805801	0.862811	0.798991	0.883558	0.912388	0.639572	0.668633	0.744462	0.809387	0.819821	0.88286	0.820449	0.844098
		Log2	Student t-test	0.847142	0.810931	0.727429	0.87467	0.884404	0.694202	0.526964	0.690176	0.768206	0.817789	0.832994	0.790526	0.744657
			Window t-test	0.914894	0.900243	0.845318	0.918342	0.941672	0.722129	0.702256	0.737977	0.83541	0.862241	0.912017	0.81839	0.865633
			Regularized t-test	0.905153	0.891891	0.859031	0.928582	0.938557	0.733173	0.7048	0.749382	0.845895	0.875046	0.905646	0.824972	0.874674
	Transposed Medianpolish	Raw	Student t-test	0.791436	0.752461	0.670214	0.846296	0.839967	0.631216	0.469588	0.657591	0.729237	0.772497	0.78922	0.768819	0.698203
			Window t-test	0.861663	0.861791	0.804973	0.887211	0.907953	0.664037	0.672715	0.725389	0.81091	0.82438	0.885978	0.802494	0.833211
			Regularized t-test	0.803573	0.862448	0.797003	0.882776	0.912661	0.642211	0.66308	0.744466	0.807286	0.82177	0.883468	0.819742	0.842621
		Log2	Student t-test	0.847338	0.810813	0.728937	0.875835	0.885032	0.694565	0.523091	0.689761	0.769035	0.819314	0.834124	0.790412	0.743369
			Window t-test	0.915647	0.900815	0.846734	0.91858	0.942799	0.723826	0.699701	0.738427	0.835635	0.863331	0.91278	0.818811	0.865005
			Regularized t-test	0.905518	0.892305	0.859287	0.928634	0.939085	0.734102	0.701936	0.749208	0.845693	0.875778	0.906909	0.824264	0.873693
	Medianpolish	Scaled	Student t-test	0.745689	0.713194	0.607338	0.740402	0.783515	0.492061	0.598938	0.586567	0.689473	0.596767	0.711506	0.659664	0.724831
			Window t-test	0.876063	0.859898	0.805019	0.865483	0.885789	0.618173	0.748693	0.721847	0.818922	0.75442	0.84489	0.756448	0.835529
			Regularized t-test	0.887559	0.86542	0.79445	0.877486	0.901755	0.592432	0.740711	0.725209	0.821947	0.754715	0.852878	0.76215	0.835805
		Scaled + Log2	Student t-test	0.802971	0.775563	0.666219	0.795038	0.827502	0.554955	0.653408	0.642888	0.732567	0.660872	0.760903	0.710165	0.764753
			Window t-test	0.914006	0.896283	0.847116	0.900597	0.918967	0.664666	0.785353	0.7557	0.844176	0.794242	0.873872	0.792547	0.872102
			Regularized t-test	0.927396	0.905287	0.858303	0.913078	0.935642	0.643016	0.803674	0.75545	0.864644	0.791579	0.894115	0.80373	0.896161
	Transposed Medianpolish	Scaled	Student t-test	0.74342	0.712073	0.605566	0.743355	0.783203	0.492397	0.601973	0.58883	0.687992	0.59956	0.709894	0.660509	0.722654
			Window t-test	0.877163	0.859711	0.805789	0.865732	0.886717	0.617663	0.751537	0.722576	0.816352	0.756473	0.84552	0.757537	0.837823
			Regularized t-test	0.886469	0.862746	0.791904	0.878212	0.901003	0.592726	0.74094	0.724387	0.818527	0.755323	0.85111	0.76273	0.834383
		Scaled + Log2	Student t-test	0.803792	0.774129	0.664858	0.795063	0.825791	0.554645	0.654579	0.641822	0.732371	0.660265	0.759984	0.710369	0.763831
			Window t-test	0.914254	0.897421	0.847767	0.902187	0.920016	0.665243	0.786688	0.755598	0.844305	0.793709	0.874811	0.794485	0.8723
			Regularized t-test	0.927667	0.905268	0.857978	0.913657	0.93584	0.643317	0.804146	0.753177	0.863614	0.791412	0.893719	0.803468	0.895658
				0.927667	0.905287	0.859287	0.928634	0.942799	0.734102	0.804146	0.7557	0.864644	0.875778	0.91278	0.824972	0.896161
				21	22	20	20	20	16	23	20	21	16	20	16	23
				14	14	10	10	12	10	13	14	14	6	9	10	16
				17	10	13	11	10	14	15	8	15	8	10	3	9
				16	17	18	16	18	6	21	17	18	10	18	13	19
				4	4	8	4	2	4	10	10	8	4	2	6	7
				8	8	2	2	4	2	9	5	3	2	4	1	3
				22	21	19	19	19	15	24	19	22	15	19	15	24
				13	13	12	9	11	9	14	11	13	5	7	9	15
				19	12	14	12	9	13	16	7	16	7	8	4	10
				15	18	17	15	17	5	22	18	17	9	17	14	20
				3	3	7	3	1	3	12	9	7	3	1	5	8
				7	7	1	1	3	1	11	6	4	1	3	2	4
				23	23	23	24	23	24	20	24	23	24	23	24	21
				12	15	11	18	16	17	6	16	10	20	16	20	13
				9	9	15	14	13	20	8	12	9	19	13	18	12
				20	19	21	22	21	21	18	21	19	21	21	22	17
				6	6	6	8	8	8	4	1	6	11	12	12	6
				2	1	3	6	6	12	2	3	1	13	5	7	1
				24	24	24	23	24	23	19	23	24	23	24	23	22
				11	16	9	17	15	18	5	15	12	17	15	19	11
				10	11	16	13	14	19	7	13	11	18	14	17	14
				18	20	22	21	22	22	17	22	20	22	22	21	18
				5	5	5	7	7	7	3	2	5	12	11	11	5
				1	2	4	5	5	11	1	4	2	14	6	8	2
				1	1	1	1	1	1	1	1	1	1	1	1	1
