# Supplementary material for: From hybridization theory to microarray data analysis: performance evaluation
Source: BMC Bioinformatics. 2011 Dec 2;12:464. doi: 10.1186/1471-2105-12-464 (PMC3267830; doi:10.1186/1471-2105-12-464)
Supplement: Additional file 2 — Hugene10st-medianpolish-comp. Hugene10st-medianpolish-comp.xls summarizes the performances of affyILM with the transposed medianpolish on the Hugene 1.0 ST arrays (Tissue mixture correlation study). [file 1471-2105-12-464-S2.XLS]

## Sheet: Feuille1
Method	Summarization	Data	Differential expression	mix2.mix8	mix3.mix7	mix4.mix6	mix1.mix6	mix4.mix9	mix1.mix4	mix6.mix9	mix1.mix5a	mix5a.mix9	mix1.mix5b	mix5b.mix9	mix1.mix5c	mix5c.mix9
affyILM (Extended Langmuir Isotherm)	Medianpolish	Raw	Student t-test	0.796112	0.71399	0.666099	0.858422	0.810492	0.731531	0.483801	0.648977	0.679101	0.777842	0.736504	0.794461	0.734591
			Window t-test	0.856288	0.835726	0.7562	0.892561	0.86336	0.729806	0.600092	0.738647	0.719445	0.827333	0.808729	0.82196	0.773393
			Regularized t-test	0.84623	0.839972	0.739501	0.901914	0.867737	0.695944	0.611626	0.744565	0.726989	0.844487	0.823874	0.807685	0.74213
		Log2	Student t-test	0.86069	0.750868	0.749648	0.90774	0.85626	0.785424	0.508535	0.741193	0.699392	0.834757	0.76247	0.854836	0.793336
			Window t-test	0.908376	0.867595	0.812419	0.932559	0.90055	0.806801	0.621243	0.783417	0.743381	0.863782	0.828989	0.877842	0.826681
			Regularized t-test	0.916643	0.873289	0.831046	0.949273	0.903413	0.82585	0.626917	0.797161	0.754725	0.875029	0.845229	0.89773	0.824869
	Transposed Medianpolish	Raw	Student t-test	0.798012	0.710354	0.668127	0.860282	0.812522	0.732317	0.4849	0.654599	0.679517	0.779034	0.738687	0.794981	0.736782
			Window t-test	0.858591	0.835476	0.758991	0.893583	0.864679	0.733982	0.605138	0.739757	0.721421	0.829304	0.808031	0.822259	0.776077
			Regularized t-test	0.845428	0.836992	0.738117	0.901737	0.86622	0.699108	0.607531	0.747405	0.726258	0.847031	0.823251	0.809234	0.740252
		Log2	Student t-test	0.860894	0.74803	0.748974	0.907874	0.856328	0.785554	0.508954	0.743054	0.700602	0.835868	0.76248	0.855765	0.79416
			Window t-test	0.908196	0.866602	0.809513	0.932251	0.901647	0.807958	0.62029	0.786362	0.744199	0.864051	0.830078	0.878226	0.827324
			Regularized t-test	0.916891	0.871227	0.830506	0.94962	0.903104	0.828311	0.623944	0.800021	0.754946	0.876588	0.844454	0.898674	0.824128
	Medianpolish	Scaled	Student t-test	0.749247	0.755554	0.587217	0.78517	0.768147	0.627402	0.507167	0.62058	0.645856	0.73673	0.685524	0.751451	0.697487
			Window t-test	0.853246	0.851743	0.688827	0.852886	0.828347	0.701352	0.554881	0.746564	0.729905	0.805034	0.773738	0.81189	0.751551
			Regularized t-test	0.865187	0.863719	0.683264	0.882965	0.838334	0.701081	0.537725	0.770706	0.741067	0.826512	0.780609	0.825282	0.746649
		Scaled + Log2	Student t-test	0.822586	0.822091	0.647551	0.832495	0.818023	0.682396	0.571313	0.666539	0.710527	0.788485	0.753451	0.80062	0.753118
			Window t-test	0.904825	0.90094	0.730265	0.896637	0.869412	0.757668	0.610787	0.786696	0.771871	0.848193	0.820341	0.855571	0.80295
			Regularized t-test	0.915879	0.913482	0.757738	0.917425	0.887825	0.767633	0.619403	0.810723	0.796614	0.868037	0.838131	0.872218	0.817058
	Transposed Medianpolish	Scaled	Student t-test	0.751868	0.757856	0.585624	0.788072	0.769736	0.629961	0.507739	0.625053	0.646104	0.739353	0.686143	0.754209	0.699842
			Window t-test	0.857152	0.854449	0.689953	0.85487	0.829294	0.702711	0.560726	0.748145	0.732905	0.806928	0.778352	0.813849	0.754466
			Regularized t-test	0.863706	0.861012	0.678082	0.880494	0.836808	0.700537	0.538938	0.768666	0.738138	0.824879	0.778497	0.824176	0.744416
		Scaled + Log2	Student t-test	0.824407	0.821798	0.645812	0.834542	0.819069	0.685531	0.572132	0.66519	0.710522	0.790077	0.752622	0.802298	0.75397
			Window t-test	0.904317	0.900977	0.727228	0.895417	0.869581	0.758754	0.614889	0.785424	0.773996	0.846848	0.819098	0.855464	0.804361
			Regularized t-test	0.916151	0.913104	0.755737	0.917492	0.887265	0.769873	0.621032	0.810259	0.796058	0.867949	0.837774	0.871914	0.816818
				0.916891	0.913482	0.831046	0.94962	0.903413	0.828311	0.626917	0.810723	0.796614	0.876588	0.845229	0.898674	0.827324
				22	23	20	18	22	13	24	22	22	22	22	22	22
				15	15	7	14	12	14	12	18	16	14	11	14	12
				17	13	11	9	9	20	8	14	13	10	7	18	19
				12	21	9	8	14	6	20	16	20	12	18	10	10
				5	7	3	3	4	4	3	8	8	6	6	4	2
				2	5	1	2	1	2	1	4	6	2	1	2	3
				21	24	19	17	21	12	23	21	21	21	21	21	21
				13	16	5	13	11	11	11	17	15	13	12	13	11
				18	14	12	10	10	19	10	12	14	8	8	17	20
				11	22	10	7	13	5	19	15	19	11	17	7	9
				6	8	4	4	3	3	5	6	7	5	5	3	1
				1	6	2	1	2	1	2	3	5	1	2	1	4
				24	20	23	24	24	24	22	24	24	24	24	24	24
				16	12	16	20	18	16	16	13	12	18	16	16	16
				9	9	17	15	15	17	18	9	9	15	13	11	17
				20	17	21	22	20	22	14	19	17	20	19	20	15
				7	4	13	11	8	10	9	5	4	7	9	8	8
				4	1	6	6	5	8	6	1	1	3	3	5	5
				23	19	24	23	23	23	21	23	23	23	23	23	23
				14	11	15	19	17	15	15	11	11	17	15	15	13
				10	10	18	16	16	18	17	10	10	16	14	12	18
				19	18	22	21	19	21	13	20	18	19	20	19	14
				8	3	14	12	7	9	7	7	3	9	10	9	7
				3	2	8	5	6	7	4	2	2	4	4	6	6
				1	1	1	1	1	1	1	1	1	1	1	1	1
