# Supplementary material for: From hybridization theory to microarray data analysis: performance evaluation
Source: BMC Bioinformatics. 2011 Dec 2;12:464. doi: 10.1186/1471-2105-12-464 (PMC3267830; doi:10.1186/1471-2105-12-464)
Supplement: Additional file 3 — HG-U133Plus2-VS-Hugene10st-medianpolish-comp. HG-U133Plus2-VS-Hugene10st-medianpolish-comp.xls summarizes the performances of affyILM with the transposed medianpolish using cross-platform comparisons between HG-U133Plus 2 and Hugene 1.0 ST arrays. (Tissue mixture correlation study). [file 1471-2105-12-464-S3.XLS]

## Sheet: Feuille1_2
Method	Summarization	Data	Differential expression	mix1.mix9	mix2.mix8	mix3.mix7	mix4.mix6	mix1.mix6	mix4.mix9	mix1.mix4	mix6.mix9	mix1.mix5a	mix5a.mix9	mix1.mix5b	mix5b.mix9	mix1.mix5c	mix5c.mix9
affyILM (Extended Langmuir Isotherm)	Medianpolish	Raw	Student t-test	0.538953	0.510223	0.439072	0.403523	0.516078	0.519154	0.487675	0.405125	0.555525	0.585846	0.544824	0.55621	0.533104	0.456407
			Window t-test	0.570142	0.551043	0.460029	0.454162	0.550295	0.571828	0.565771	0.43671	0.59758	0.6155	0.587318	0.599501	0.569558	0.538289
			Regularized t-test	0.538713	0.536062	0.441967	0.468055	0.531074	0.547764	0.568987	0.412871	0.579895	0.597061	0.572551	0.583585	0.56213	0.528969
		Log2	Student t-test	0.601146	0.592968	0.483673	0.430124	0.559409	0.583377	0.518843	0.467136	0.621959	0.674317	0.592703	0.629394	0.568211	0.521721
			Window t-test	0.649718	0.644617	0.529404	0.489141	0.611144	0.634886	0.603034	0.512447	0.663192	0.709408	0.647807	0.674416	0.627937	0.626421
			Regularized t-test	0.649803	0.656943	0.52843	0.5139	0.616865	0.627671	0.615426	0.512655	0.669555	0.69326	0.64459	0.674977	0.635727	0.614765
	Transposed Medianpolish	Raw	Student t-test	0.535037	0.513224	0.431057	0.4048	0.511862	0.518389	0.487494	0.402988	0.557179	0.585286	0.543815	0.556126	0.534086	0.453591
			Window t-test	0.573017	0.552821	0.4601	0.45272	0.54994	0.570364	0.562881	0.436878	0.599502	0.622507	0.587957	0.602858	0.57013	0.538828
			Regularized t-test	0.536618	0.536112	0.440426	0.468373	0.52993	0.54749	0.567283	0.407748	0.579347	0.59838	0.572029	0.582943	0.563232	0.527772
		Log2	Student t-test	0.599742	0.593564	0.480144	0.428817	0.555658	0.581035	0.519394	0.464163	0.622438	0.674667	0.591554	0.630004	0.567853	0.520883
			Window t-test	0.650983	0.644716	0.525971	0.49288	0.608142	0.637214	0.601932	0.510631	0.664144	0.70934	0.649249	0.674612	0.628843	0.625933
			Regularized t-test	0.650214	0.657664	0.525777	0.513672	0.616741	0.62858	0.616505	0.512209	0.669495	0.694391	0.643725	0.676185	0.635505	0.61543
	Medianpolish	Scaled	Student t-test	0.456024	0.468943	0.505208	0.391775	0.461405	0.484918	0.357336	0.413625	0.391549	0.467777	0.423178	0.490609	0.396277	0.448143
			Window t-test	0.555622	0.5493	0.573206	0.477712	0.544571	0.575559	0.467366	0.481902	0.47305	0.562605	0.509661	0.571703	0.475592	0.557531
			Regularized t-test	0.527253	0.514164	0.56074	0.480349	0.531639	0.564482	0.466884	0.471482	0.456349	0.556919	0.503155	0.564076	0.474653	0.560659
		Scaled + Log2	Student t-test	0.539395	0.552647	0.561788	0.436898	0.531621	0.548156	0.394049	0.463094	0.435581	0.541329	0.465123	0.550811	0.438648	0.506825
			Window t-test	0.635584	0.639931	0.642952	0.52629	0.616069	0.64471	0.505171	0.55973	0.538546	0.634831	0.576213	0.649272	0.539151	0.634796
			Regularized t-test	0.628425	0.620003	0.639354	0.546555	0.618174	0.649447	0.528175	0.568745	0.547109	0.645658	0.58333	0.656246	0.5531	0.641958
	Transposed Medianpolish	Scaled	Student t-test	0.455078	0.46634	0.503055	0.393175	0.456339	0.48301	0.356833	0.405272	0.389244	0.471825	0.417775	0.485818	0.396173	0.446628
			Window t-test	0.555197	0.553848	0.577016	0.479616	0.542756	0.577408	0.468583	0.480062	0.471071	0.567711	0.513883	0.570487	0.479965	0.562183
			Regularized t-test	0.524328	0.511868	0.559309	0.477533	0.528146	0.5621	0.459769	0.466148	0.45373	0.556202	0.499908	0.563472	0.470571	0.560467
		Scaled + Log2	Student t-test	0.539024	0.550433	0.56178	0.433445	0.52784	0.547061	0.394811	0.460675	0.43186	0.540008	0.463919	0.551044	0.43781	0.505111
			Window t-test	0.637834	0.639551	0.643086	0.529283	0.613749	0.644424	0.501892	0.556617	0.539156	0.637466	0.577106	0.645273	0.539203	0.638525
			Regularized t-test	0.62982	0.621801	0.640071	0.546264	0.61726	0.650251	0.530115	0.568491	0.545707	0.646379	0.584716	0.655761	0.553513	0.642882
				0.650983	0.657664	0.643086	0.546555	0.618174	0.650251	0.616505	0.568745	0.669555	0.709408	0.649249	0.676185	0.635727	0.642882
				17	22	23	22	21	21	15	23	12	15	15	19	16	21
				12	14	20	15	11	13	7	18	8	12	8	12	6	14
				18	18	21	14	17	18	5	20	9	14	13	13	10	15
				9	10	17	19	9	9	12	12	6	6	5	10	7	17
				4	4	11	8	7	6	3	6	4	1	2	4	4	5
				3	2	12	5	3	8	2	5	1	4	3	2	1	8
				20	20	24	21	22	22	16	24	11	16	16	20	15	22
				11	12	19	16	12	14	8	17	7	11	7	11	5	13
				19	17	22	13	18	19	6	21	10	13	14	14	9	16
				10	9	18	20	10	10	11	14	5	5	6	9	8	18
				1	3	13	7	8	5	4	8	3	2	1	3	3	6
				2	1	14	6	4	7	1	7	2	3	4	1	2	7
				23	23	15	24	23	23	23	19	23	24	23	23	23	23
				13	16	6	11	13	12	18	9	17	18	18	15	18	12
				21	19	9	9	15	15	19	11	19	19	19	17	19	10
				15	13	7	17	16	17	22	15	21	21	21	22	21	19
				6	5	2	4	5	3	13	3	16	10	12	7	14	4
				8	8	4	1	1	2	10	1	13	8	10	5	12	2
				24	24	16	23	24	24	24	22	24	23	24	24	24	24
				14	11	5	10	14	11	17	10	18	17	17	16	17	9
				22	21	10	12	19	16	20	13	20	20	20	18	20	11
				16	15	8	18	20	20	21	16	22	22	22	21	22	20
				5	6	1	3	6	4	14	4	15	9	11	8	13	3
				7	7	3	2	2	1	9	2	14	7	9	6	11	1
				1	1	1	1	1	1	1	1	1	1	1	1	1	1
