# Supplementary material for: From hybridization theory to microarray data analysis: performance evaluation
Source: BMC Bioinformatics. 2011 Dec 2;12:464. doi: 10.1186/1471-2105-12-464 (PMC3267830; doi:10.1186/1471-2105-12-464)
Supplement: Additional file 6 — Affycomp-LS95-scores. affycomp-LS95-scores.xls reports the scores assessed by affycomp III evaluation of selected methods, on the latin square HG-U95 experiment. [file 1471-2105-12-464-S6.XLS]

## Sheet: ls95
	Affycomp3 results on latin square HG-U95
	MAS 5.0	dChip	dChipwMM	plier	lFARMS	qFARMS	RMA	RMA-NOBG	GCRMA	affyILM(medianpolish)		MAS 5.0	dChip	dChipwMM	plier	lFARMS	qFARMS	RMA	RMA-NOBG	GCRMA	affyILM(medianpolish)	MAS 5.0	dChip	dChipwMM	plier	lFARMS	qFARMS	RMA	RMA-NOBG	GCRMA	affyILM(medianpolish)
Signal detect slope	0.705823	0.53379	0.914791	0.711677	0.773623	0.591034	0.625371	0.482393	0.87469	0.503611	1	0.294177	0.46621	0.0852086	0.288323	0.226377	0.408966	0.374629	0.517607	0.12531	0.496389	5	8	1	4	3	7	6	10	2	9
Signal detect R2	0.856542	0.846338	0.610046	0.905477	0.79971	0.7812	0.804149	0.805584	0.909606	0.676034	1	0.143458	0.153662	0.389954	0.0945234	0.20029	0.2188	0.195851	0.194416	0.0903935	0.323966	3	4	10	2	7	8	6	5	1	9
AUC (FP<10)	0.217124	0.319644	0.0868874	0.0101723	0.624625	0.635518	0.577748	0.621624	0.60168	0.54567	1	0.782876	0.680356	0.913113	0.989828	0.375375	0.364482	0.422252	0.378376	0.39832	0.45433	8	7	9	10	2	1	5	3	4	6
AUC (FP<15)	0.237959	0.396219	0.0921184	0.0105967	0.669088	0.681908	0.627319	0.668214	0.650592	0.597167	1	0.762041	0.603781	0.907882	0.989403	0.330912	0.318092	0.372681	0.331786	0.349408	0.402833	8	7	9	10	2	1	5	3	4	6
AUC (FP<25)	0.269629	0.478445	0.0979196	0.0109362	0.725892	0.742155	0.689842	0.727511	0.713408	0.663167	1	0.730371	0.521555	0.90208	0.989064	0.274108	0.257845	0.310158	0.272489	0.286592	0.336833	8	7	9	10	3	1	5	2	4	6
AUC (FP<100)	0.35574	0.674024	0.117866	0.0237224	0.851173	0.888035	0.820661	0.852397	0.848681	0.805865	1	0.64426	0.325976	0.882134	0.976278	0.148827	0.111965	0.179339	0.147603	0.151319	0.194135	8	7	9	10	3	1	5	2	4	6
AFP, call if fc>2	3107.39	36.9074	872.883	596.769	0.339506	0.170782	15.8416	0.131687	3.893	1.68519	0	3107.39	36.9074	872.883	596.769	0.339506	0.170782	15.8416	0.131687	3.893	1.68519	10	7	9	8	3	2	6	1	5	4
ATP, call if fc>2	12.8189	11.428	12.8066	12.8519	11.821	10.8663	11.9794	10.4527	13.1584	10.5041	max	12.8189	11.428	12.8066	12.8519	11.821	10.8663	11.9794	10.4527	13.1584	10.5041	3	7	4	2	6	8	5	10	1	9
IQR	2.65514	0.446819	3.1059	4.03121	0.0328587	0.00010344	0.308016	0.122701	0.371169	0.158509	0	2.65514	0.446819	3.1059	4.03121	0.0328587	0.00010344	0.308016	0.122701	0.371169	0.158509	8	7	9	10	2	1	5	3	6	4
Obs-intended-fc slope	0.693251	0.523946	0.867636	0.71697	0.80383	0.604214	0.612099	0.469217	0.856887	0.492311	1	0.306749	0.476054	0.132364	0.28303	0.19617	0.395786	0.387901	0.530783	0.143113	0.507689	5	8	1	4	3	7	6	10	2	9
Obs-(low)int-fc slope	0.647188	0.317976	1.67621	0.649616	0.308146	0.234448	0.359509	0.15496	0.676208	0.14195	1	0.352812	0.682024	0.676209	0.350384	0.691854	0.765552	0.640491	0.84504	0.323792	0.85805	3	6	5	2	7	8	4	9	1	10
FC=2, AUC (FP<10)	0.0616071	0.0618912	0.0446429	0.00959821	0.507122	0.535511	0.30344	0.453683	0.332465	0.305935	1	0.938393	0.938109	0.955357	0.990402	0.492878	0.464489	0.69656	0.546317	0.667535	0.694065	8	7	9	10	2	1	6	3	4	5
FC=2, AUC (FP<15)	0.0619048	0.0638951	0.0486607	0.0101191	0.560847	0.58168	0.343243	0.496071	0.387928	0.35889	1	0.938095	0.936105	0.951339	0.989881	0.439153	0.41832	0.656757	0.503929	0.612072	0.64111	8	7	9	10	2	1	6	3	4	5
FC=2, AUC (FP<25)	0.0623283	0.0666209	0.0534821	0.0105357	0.619329	0.653548	0.400095	0.554191	0.447742	0.421415	1	0.937672	0.933379	0.946518	0.989464	0.380671	0.346452	0.599905	0.445809	0.552258	0.578585	8	7	9	10	2	1	6	3	4	5
FC=2, AUC (FP<100)	0.0650857	0.167947	0.0736165	0.0152232	0.777863	0.844429	0.542614	0.675602	0.611145	0.575893	1	0.934914	0.832053	0.926383	0.984777	0.222137	0.155571	0.457386	0.324398	0.388855	0.424107	9	7	8	10	2	1	6	3	4	5
FC=2, AFP, call if fc>2	3069.79	28.6429	842.179	589.964	0.25	0.107143	1	0.107143	2.57143	1.25	0	3069.79	28.6429	842.179	589.964	0.25	0.107143	1	0.107143	2.57143	1.25	10	7	9	8	3	1	4	1	6	5
FC=2, ATP, call if fc>2	3.71429	1.25	4.17857	3.57143	5.03571	2.32143	1.71429	1.03571	4.89286	2.32143	max	3.71429	1.25	4.17857	3.57143	5.03571	2.32143	1.71429	1.03571	4.89286	2.32143	4	9	3	5	1	6	8	10	2	7
null log-fc IQR	0.851027	0.20499	0.377968	0.325224	2.4914e-10	1.80063e-10	0.193866	0.0783374	0.042391	0.0673543	0	0.851027	0.20499	0.377968	0.325224	2.4914e-10	1.80063e-10	0.193866	0.0783374	0.042391	0.0673543	10	7	9	8	2	1	6	5	3	4
null log-fc 99%	3.3685	0.626971	5.5791	3.51547	0.0298456	0.000744173	0.41156	0.163788	0.446564	0.189267	0	3.3685	0.626971	5.5791	3.51547	0.0298456	0.000744173	0.41156	0.163788	0.446564	0.189267	8	7	10	9	2	1	5	3	6	4
null log-fc 99.9%	4.4785	1.43707	10.833	123.27	0.192938	0.101525	0.574695	0.237709	0.741375	0.31305	0	4.4785	1.43707	10.833	123.27	0.192938	0.101525	0.574695	0.237709	0.741375	0.31305	8	7	9	10	2	1	5	3	6	4
low AUC	0.00324876	0.0674505	0.0419245	0	0.769725	0.885907	0.404239	0.499149	0.634282	0.347076	1	0.996751	0.93255	0.958075	1	0.230275	0.114093	0.595761	0.500851	0.365718	0.652924	9	7	8	10	2	1	5	4	3	6
med AUC	0	0.17814	0	0	0.949567	0.968363	0.869817	0.960705	0.943224	0.842203	1	1	0.82186	1	1	0.0504332	0.0316368	0.130183	0.0392945	0.056776	0.157797	8	7	8	8	3	1	5	2	4	6
high AUC	0	0.011448	0	0	0.917698	0.9597	0.458694	0.871674	0.456683	0.859684	1	1	0.988552	1	1	0.082302	0.0403001	0.541306	0.128326	0.543317	0.140316	8	7	8	8	2	1	5	3	6	4
weighted avg AUC	0.00243657	0.0934561	0.0314434	0	0.814367	0.906434	0.516522	0.613648	0.706652	0.471033	1	0.997563	0.906544	0.968557	1	0.185633	0.0935659	0.483478	0.386352	0.293348	0.528967	9	7	8	10	2	1	5	4	3	6
25% SD	0.382023	0.102333	0.274881	0.147144	7.32111e-11	5.18528e-11	0.0961951	0.0374214	0.053014	0.0325209	0	0.382023	0.102333	0.274881	0.147144	7.32111e-11	5.18528e-11	0.0961951	0.0374214	0.053014	0.0325209	10	7	9	8	2	1	6	4	5	3
Median SD	0.626407	0.132249	0.32468	0.193345	1.66359e-10	1.18466e-10	0.113919	0.0438768	0.0757195	0.0418942	0	0.626407	0.132249	0.32468	0.193345	1.66359e-10	1.18466e-10	0.113919	0.0438768	0.0757195	0.0418942	10	7	9	8	2	1	6	4	5	3
75% SD	0.941899	0.170783	0.411047	0.278574	4.02656e-10	2.79278e-10	0.135238	0.0534043	0.108804	0.0543844	0	0.941899	0.170783	0.411047	0.278574	4.02656e-10	2.79278e-10	0.135238	0.0534043	0.108804	0.0543844	10	7	9	8	2	1	6	3	5	4
99% SD	1.53202	0.41128	3.81384	28.923	0.100015	0.0027806	0.217554	0.123483	0.251326	0.16792	0	1.53202	0.41128	3.81384	28.923	0.100015	0.0027806	0.217554	0.123483	0.251326	0.16792	8	7	9	10	2	1	5	3	6	4
low.slope	0.68975	0.307052	1.16548	0.748493	0.275576	0.203278	0.34885	0.15735	0.661667	0.127695	1	0.31025	0.692948	0.16548	0.251507	0.724424	0.796722	0.65115	0.84265	0.338333	0.872305	3	6	1	2	7	8	5	9	4	10
med.slope	0.811161	0.671511	0.872127	0.84745	0.988428	0.75153	0.762226	0.557866	1.06443	0.513548	1	0.188839	0.328489	0.127873	0.15255	0.0115721	0.24847	0.237774	0.442134	0.0644254	0.486452	5	8	3	4	1	7	6	9	2	10
high.slope	0.450448	0.390804	0.3449	0.46192	0.775153	0.589394	0.472811	0.464861	0.556969	0.619746	1	0.549552	0.609196	0.6551	0.53808	0.224847	0.410606	0.527189	0.535139	0.443031	0.380254	8	9	10	7	1	3	5	6	4	2
low.R2	0.269076	0.0822506	0.0849688	0.403596	0.0834338	0.0773809	0.0833093	0.0564724	0.380678	0.0180738	1	0.730924	0.917749	0.915031	0.596404	0.916566	0.922619	0.916691	0.943528	0.619322	0.981926	3	7	4	1	5	8	6	9	2	10
med.R2	0.416878	0.470713	0.598914	0.57504	0.603358	0.53757	0.374135	0.352786	0.529223	0.246577	1	0.583122	0.529287	0.401086	0.42496	0.396642	0.46243	0.625865	0.647214	0.470777	0.753423	7	6	2	3	1	4	8	9	5	10
high.R2	0.383188	0.50969	0.381343	0.523216	0.313056	0.290982	0.332163	0.371454	0.445485	0.247892	1	0.616812	0.49031	0.618657	0.476784	0.686944	0.709018	0.667837	0.628546	0.554515	0.752108	4	2	5	1	8	9	7	6	3	10
