# Supplementary material for: From hybridization theory to microarray data analysis: performance evaluation
Source: BMC Bioinformatics. 2011 Dec 2;12:464. doi: 10.1186/1471-2105-12-464 (PMC3267830; doi:10.1186/1471-2105-12-464)
Supplement: Additional file 7 — Affycomp-LS133-scores. affycomp-LS133-scores.xls reports the scores assessed by affycomp III evaluation of selected methods, on the latin square HG-U133 experiment. [file 1471-2105-12-464-S7.XLS]

## Sheet: ls133
	Affycomp3 results on latin square HG-U133
	MAS 5.0	dChip	dChipwMM	plier	lFARMS	qFARMS	RMA	RMA-NOBG	GCRMA	affyILM(medianpolish)		MAS 5.0	dChip	dChipwMM	plier	lFARMS	qFARMS	RMA	RMA-NOBG	GCRMA	affyILM(medianpolish)	MAS 5.0	dChip	dChipwMM	plier	lFARMS	qFARMS	RMA	RMA-NOBG	GCRMA	affyILM(medianpolish)
Signal detect slope	0.766882	0.539673	0.983357	0.823921	1.02468	0.768439	0.677996	0.0864374	0.998722	0.617337	1	0.233118	0.460327	0.0166431	0.176079	0.0246779	0.231561	0.322004	0.913563	0.0012777	0.382663	6	9	2	4	3	5	7	10	1	8
Signal detect R2	0.906163	0.905291	0.651325	0.851912	0.901631	0.894471	0.897828	0.900695	0.907941	0.775177	1	0.0938368	0.0947085	0.348675	0.148088	0.0983686	0.105529	0.102172	0.0993047	0.0920586	0.224823	2	3	10	8	4	7	6	5	1	9
AUC (FP<10)	0.18734	0.404991	0.0903134	0.0552335	0.571605	0.580997	0.536819	0.527519	0.520286	0.493364	1	0.81266	0.595009	0.909687	0.944766	0.428395	0.419003	0.463181	0.472481	0.479714	0.506636	8	7	9	10	2	1	3	4	5	6
AUC (FP<15)	0.2136	0.465518	0.099093	0.0788626	0.615106	0.616933	0.571805	0.563517	0.555463	0.528849	1	0.7864	0.534482	0.900907	0.921137	0.384894	0.383067	0.428195	0.436483	0.444537	0.471151	8	7	9	10	2	1	3	4	5	6
AUC (FP<25)	0.25938	0.536547	0.11098	0.140217	0.670692	0.673139	0.625864	0.623329	0.609415	0.588714	1	0.74062	0.463453	0.88902	0.859783	0.329308	0.326861	0.374136	0.376671	0.390585	0.411286	8	7	10	9	2	1	3	4	5	6
AUC (FP<100)	0.386034	0.724011	0.333658	0.495837	0.841699	0.844718	0.78688	0.78212	0.769285	0.752671	1	0.613966	0.275989	0.666342	0.504163	0.158301	0.155282	0.21312	0.21788	0.230715	0.247329	9	7	10	8	2	1	3	4	5	6
AFP, call if fc>2	2863.5	9.65568	527.011	314.315	1.73993	1.54212	1.71062	0	3.2674	2.34799	0	2863.5	9.65568	527.011	314.315	1.73993	1.54212	1.71062	0	3.2674	2.34799	10	7	9	8	4	2	3	1	6	5
ATP, call if fc>2	35.4469	30.3333	34.9963	36.0916	35.0842	32.9267	32.9084	0.791209	35.3993	30.0256	max	35.4469	30.3333	34.9963	36.0916	35.0842	32.9267	32.9084	0.791209	35.3993	30.0256	2	8	5	1	4	6	7	10	3	9
IQR	2.66273	0.255205	1.38739	0.99484	0.000582065	8.88548e-08	0.248173	0.0340298	0.37719	0.213777	0	2.66273	0.255205	1.38739	0.99484	0.000582065	8.88548e-08	0.248173	0.0340298	0.37719	0.213777	10	6	9	8	2	1	5	3	7	4
Obs-intended-fc slope	0.765535	0.539213	0.985383	0.823457	1.023	0.767267	0.676551	0.0862808	0.997446	0.617009	1	0.234465	0.460787	0.0146169	0.176543	0.0229992	0.232733	0.323449	0.913719	0.0025539	0.382991	6	9	2	4	3	5	7	10	1	8
Obs-(low)int-fc slope	0.641955	0.186001	1.16527	0.910462	0.333158	0.249282	0.30556	0.0368301	0.478559	0.150786	1	0.358045	0.813999	0.165271	0.0895375	0.666842	0.750718	0.69444	0.96317	0.521441	0.849214	3	8	2	1	5	7	6	10	4	9
FC=2, AUC (FP<10)	0.0652872	0.167852	0.0298907	0.0379819	0.53836	0.551321	0.411893	0.3975	0.381929	0.321429	1	0.934713	0.832148	0.970109	0.962018	0.46164	0.448679	0.588107	0.6025	0.618071	0.678571	8	7	10	9	2	1	3	4	5	6
FC=2, AUC (FP<15)	0.0670935	0.220247	0.0322421	0.0488158	0.574274	0.587113	0.450371	0.434926	0.419123	0.357799	1	0.932906	0.779753	0.967758	0.951184	0.425726	0.412887	0.549629	0.565074	0.580877	0.642201	8	7	10	9	2	1	3	4	5	6
FC=2, AUC (FP<25)	0.0690395	0.288813	0.0393466	0.0617509	0.635718	0.649677	0.503133	0.480982	0.469965	0.412789	1	0.93096	0.711187	0.960653	0.938249	0.364282	0.350323	0.496867	0.519018	0.530035	0.587211	8	7	10	9	2	1	3	4	5	6
FC=2, AUC (FP<100)	0.0738943	0.491564	0.0886621	0.107827	0.817943	0.831235	0.645623	0.619353	0.60832	0.555396	1	0.926106	0.508436	0.911338	0.892173	0.182057	0.168765	0.354377	0.380647	0.39168	0.444604	10	7	9	8	2	1	3	4	5	6
FC=2, AFP, call if fc>2	2785	4.47619	438.429	255.571	0.47619	0.428571	0.238095	0	1.80952	1.38095	0	2785	4.47619	438.429	255.571	0.47619	0.428571	0.238095	0	1.80952	1.38095	10	7	9	8	4	3	2	1	6	5
FC=2, ATP, call if fc>2	14.3333	6.14286	13.8095	15.8095	20.2857	14.4286	10.8095	1.52381	19.381	12.9048	max	14.3333	6.14286	13.8095	15.8095	20.2857	14.4286	10.8095	1.52381	19.381	12.9048	5	9	6	3	1	4	8	10	2	7
null log-fc IQR	0.467463	0.108244	0.264661	0.241101	1.84263e-10	1.32886e-10	0.13019	0.0188466	0.0370178	0.0822862	0	0.467463	0.108244	0.264661	0.241101	1.84263e-10	1.32886e-10	0.13019	0.0188466	0.0370178	0.0822862	10	6	9	8	2	1	7	3	4	5
null log-fc 99%	2.82693	0.297137	1.38596	1.05441	1.2838e-07	3.17092e-08	0.292444	0.0410291	0.377725	0.224707	0	2.82693	0.297137	1.38596	1.05441	1.2838e-07	3.17092e-08	0.292444	0.0410291	0.377725	0.224707	10	6	9	8	2	1	5	3	7	4
null log-fc 99.9%	4.01379	0.61415	9.61117	4.27922	0.0832133	0.0422464	0.400358	0.0553493	0.614522	0.338379	0	4.01379	0.61415	9.61117	4.27922	0.0832133	0.0422464	0.400358	0.0553493	0.614522	0.338379	8	6	10	9	3	1	5	2	7	4
low AUC	0.00375609	0.185824	0.0786422	0.069857	0.899089	0.921279	0.510891	0.456891	0.455917	0.37586	1	0.996244	0.814176	0.921358	0.930143	0.100911	0.0787207	0.489109	0.543109	0.544083	0.62414	10	7	8	9	2	1	3	4	5	6
med AUC	0	0.652522	0	0.00453795	0.990315	0.990197	0.876513	0.866042	0.873645	0.812313	1	1	0.347478	1	0.995462	0.0096849	0.0098028	0.123487	0.133958	0.126355	0.187687	9	7	9	8	1	2	3	5	4	6
high AUC	0	0.713998	0	0.0018859	0.994709	0.994788	0.927314	0.888365	0.86322	0.94874	1	1	0.286002	1	0.998114	0.005291	0.0052124	0.0726858	0.111635	0.13678	0.0512599	9	7	9	8	2	1	4	5	6	3
weighted avg AUC	0.00281707	0.303114	0.0589816	0.0535007	0.921939	0.938555	0.602804	0.559402	0.560245	0.486338	1	0.997183	0.696886	0.941018	0.946499	0.0780609	0.0614453	0.397196	0.440598	0.439755	0.513662	10	7	8	9	2	1	3	5	4	6
25% SD	0.15246	0.0519806	0.167486	0.171892	4.36248e-11	3.23072e-11	0.0593609	0.00866219	0.0293716	0.0377152	0	0.15246	0.0519806	0.167486	0.171892	4.36248e-11	3.23072e-11	0.0593609	0.00866219	0.0293716	0.0377152	8	6	9	10	2	1	7	3	4	5
Median SD	0.29127	0.065332	0.204621	0.203151	1.17435e-10	8.14756e-11	0.0725075	0.0105127	0.0570135	0.0489296	0	0.29127	0.065332	0.204621	0.203151	1.17435e-10	8.14756e-11	0.0725075	0.0105127	0.0570135	0.0489296	10	6	9	8	2	1	7	3	5	4
75% SD	0.636022	0.0824473	0.265646	0.24761	3.32967e-10	2.00679e-10	0.0862952	0.0123129	0.0889274	0.0639155	0	0.636022	0.0824473	0.265646	0.24761	3.32967e-10	2.00679e-10	0.0862952	0.0123129	0.0889274	0.0639155	10	5	9	8	2	1	6	3	7	4
99% SD	1.36453	0.175537	1.92265	0.872763	1.49659e-07	3.28881e-08	0.141821	0.0188607	0.195271	0.155035	0	1.36453	0.175537	1.92265	0.872763	1.49659e-07	3.28881e-08	0.141821	0.0188607	0.195271	0.155035	9	6	10	8	2	1	4	3	7	5
low.slope	0.648893	0.190653	1.29323	0.900569	0.338063	0.25424	0.312288	0.0368619	0.48997	0.154644	1	0.351107	0.809347	0.293228	0.0994315	0.661937	0.74576	0.687712	0.963138	0.51003	0.845356	3	8	2	1	5	7	6	10	4	9
med.slope	0.7137	0.588055	0.750291	0.732739	1.08928	0.815718	0.709562	0.0956142	1.06379	0.575215	1	0.2863	0.411945	0.249709	0.267261	0.089283	0.184282	0.290438	0.904386	0.0637924	0.424785	6	8	4	5	2	3	7	10	1	9
high.slope	0.766467	0.712998	0.688014	0.750122	1.49375	1.12202	0.798704	0.0990962	0.973978	1.28152	1	0.233533	0.287002	0.311986	0.249878	0.493755	0.122023	0.201296	0.900904	0.0260222	0.281522	4	7	8	5	9	2	3	10	1	6
low.R2	0.358073	0.216166	0.15804	0.301733	0.31425	0.287295	0.230695	0.242949	0.315252	0.0554569	1	0.641927	0.783834	0.84196	0.698267	0.68575	0.712705	0.769305	0.757051	0.684748	0.944543	1	8	9	4	3	5	7	6	2	10
med.R2	0.541425	0.639635	0.663849	0.623102	0.658189	0.611626	0.514334	0.534925	0.444397	0.378113	1	0.458575	0.360365	0.336151	0.376898	0.341811	0.388374	0.485666	0.465075	0.555603	0.621887	6	3	1	4	2	5	8	7	9	10
high.R2	0.726322	0.799426	0.775105	0.746268	0.755414	0.723133	0.666784	0.676756	0.595067	0.623302	1	0.273678	0.200574	0.224895	0.253732	0.244586	0.276867	0.333216	0.323244	0.404933	0.376698	5	1	2	4	3	6	8	7	10	9
